# Supplementary material for: A soft artificial muscle driven robot with reinforcement learning
Source: Sci Rep. 2018 Sep 28;8:14518. doi: 10.1038/s41598-018-32757-9 (PMC6162322; doi:10.1038/s41598-018-32757-9)
Supplement: Supplementary file 2 — Supplementary Dataset 1 [file 41598_2018_32757_MOESM2_ESM.xlsx]

## Sheet: Sheet1
1	supplementary.mov
